# Supplementary material for: Nur77 protects the bladder urothelium from intracellular bacterial infection
Source: Nat Commun. 2024 Sep 27;15:8308. doi: 10.1038/s41467-024-52454-8 (PMC11436794; doi:10.1038/s41467-024-52454-8)
Supplement: Supplementary file 4 — Source Data [file 41467_2024_52454_MOESM4_ESM.xlsx]

## Sheet: 1B
Raw data
Experimental replicate	6hpi		Experimental replicate	24hpi		Experimental replicate	1 wpi
	WT	KO		WT	KO		WT	KO
123	4000		107	10000000		107	1000			Table Analyzed	Acute urine_107_108_123_124_131
123	800000		107	15000000		107	1000
123	500000		107	4000000		107	1000			Column B	KO
123	100000		107	14000000		107	1000			vs.	vs.
123	1700000		107	2400000		107	1000			Column A	WT
123		1000	107	13000000		107	1000
123		50000	107	22000000		107	1000			Mann Whitney test
123		8000000	107	10000000		107	1000			P value	0.6462
123		40000	107	21000000		107	1000			Exact or approximate P value?	Exact
123			107	1100000		107	1000			P value summary	ns
123		3200000	107		16000	107		1000		Significantly different (P < 0.05)?	No
124	15000		107		2200000	107		2000		One- or two-tailed P value?	Two-tailed
124	14000		107		200000	107		1000		Sum of ranks in column A,B	106 , 84
124	120000		107			107		1000		Mann-Whitney U	39
124	140000		107		19000	107		11000
124	170000		107		160000	107		1000		Difference between medians
124			107		8000000	107		16000		Median of column A	130000, n=10
124		100000	107		600000	107		1000		Median of column B	50000, n=9
124		6666.67	107		6000000	107		1000		Difference: Actual	-80000
124		5000						1000		Difference: Hodges-Lehmann	-11500
124		500000	108	28000000		108	1000
			108	3500000		108	1000
			108	25000000		108	1000			Table Analyzed	Acute urine_107_108_123_124_131
			108	90000000		108	40000
			108	1000		108	1000			Column D	KO
			108	13000000		108	1000			vs.	vs.
			108	24000000		108	1000			Column C	WT
			108	3300000		108	1000
			108	80000000		108	2000			Mann Whitney test
			108	15000000		108	1000			P value	0.001
			108		5000000	108		1000		Exact or approximate P value?	Exact
			108		2700000	108		1000		P value summary	***
			108		220000	108		1000		Significantly different (P < 0.05)?	Yes
			108		2000000	108		1600000		One- or two-tailed P value?	Two-tailed
			108		3800000	108		18000000		Sum of ranks in column C,D	543 , 318
			108		1200000	108		1000		Mann-Whitney U	87
			108		5710000	108		1000
			108		4000000	108		1000		Difference between medians
			108		2600000	108		1000		Median of column C	13500000, n=20
			108		2100000	108		8000000		Median of column D	2200000, n=21
			108		80000	108		1000		Difference: Actual	-11300000
			108		30000000	108		6000000		Difference: Hodges-Lehmann	-9992000
			108		21000000	108		1000
										Table Analyzed	Acute urine_107_108_123_124_131
										Column F	KO
										vs.	vs.
						131	70000			Column E	WT
						131	2000
						131	1000			Mann Whitney test
						131	1000			P value	0.1239
						131	1700000			Exact or approximate P value?	Exact
						131	1000			P value summary	ns
						131	1000			Significantly different (P < 0.05)?	No
						131	3000			One- or two-tailed P value?	Two-tailed
						131		1000		Sum of ranks in column E,F	743 , 968
						131		24000000		Mann-Whitney U	337
						131		60000000
						131		30000		Difference between medians
						131		1000		Median of column E	1000, n=28
						131		3000000		Median of column F	1000, n=30
						131		2000		Difference: Actual	0
						131		1000		Difference: Hodges-Lehmann	0
Table Analyzed	Acute urine_107_108_123_124_131
Kruskal-Wallis test
P value	<0.0001
Exact or approximate P value?	Approximate
P value summary	****
Do the medians vary signif. (P < 0.05)?	Yes
Number of groups	6
Kruskal-Wallis statistic	66.25
Data summary
Number of treatments (columns)	6
Number of values (total)	118

## Sheet: 1C
	Raw Data
	WT				Nur77-KO
Experimental replicate	1	2	3	4	1	2	3	4
107	1000	1000	1000	1000	1000	6000000	1000	1000
107	1000	1000	1000	1000	2000	1000	1000	1000
107	1000	1000	1000	1000	1000	1000	1000	1000
107	1000	1000	1000	1000	1000	1000	1000	1000
107	1000	1000	1000	260000	11000	1000	1000	1000
107	1000	1200000	1000	1000	1000	1000	1000	1000
107	1000	1000	1000	1000	16000	1000	1000	1000
107	1000	1000	1000	1000	1000	1000	1000	1000
107	1000	1000	1000	1000	1000	1000	1000	1000
107	1000	1000	1000	1000	1000	1000	1000	1000
108	1000	1000	1000	1000	1000	1000	1000	1000
108	1000	1000	1000	1000	1000	1000	1000	1000
108	1000	1000	11000	1000	1600000	1000	1000	1000
108	40000	1000	1000	1000	18000000	6000	1000	1000
108	1000	1000	1000	1000	1000	1000	1000	1000
108	1000	1000	1000	1000	1000	1000	1000	1000
108	1000	3000	1000	1000	1000	1000	1000	1000
108	1000	1000	2000	1000	1000	1000	1000	1000
108	2000	30000	1000	1000	8000000	1000	1000	1000
108	1000	300000	90000	18000	1000	1000	1000	1000
108					6000000	20000000	170000000	2500000
108					1000	1000	1000	1000

## Sheet: 1D
	Raw data
	24 hpi		1 wpi			Table Analyzed	24h bladder_1wpi bladder_EU131
Experimental replicate	WT	KO	WT	KO
131	13600000		4900			Column B	KO
131	5000000		9000			vs.	vs.
131	22000000		6800			Column A	WT
131	22000000		14000
131	32000000		1000000			Mann Whitney test
131		14000000	9300			P value	0.303
131		17600000	19000			Exact or approximate P value?	Exact
131		7600000	6400			P value summary	ns
131		11000000		9800		Significantly different (P < 0.05)?	No
131		21000000		29000		One- or two-tailed P value?	Two-tailed
131		5800000		45000000		Sum of ranks in column A,B	36 , 30
131				15000		Mann-Whitney U	9
131				8600
131				26000		Difference between medians
131				17000		Median of column A	22000000, n=5
131				5200		Median of column B	12500000, n=6
						Difference: Actual	-9500000
						Difference: Hodges-Lehmann	-6900000
						Table Analyzed	24h bladder_1wpi bladder_EU131
						Column D	KO
						vs.	vs.
						Column C	WT
						Mann Whitney test
						P value	0.2786
						Exact or approximate P value?	Exact
						P value summary	ns
						Significantly different (P < 0.05)?	No
						One- or two-tailed P value?	Two-tailed
						Sum of ranks in column C,D	57 , 79
						Mann-Whitney U	21
						Difference between medians
						Median of column C	9150, n=8
						Median of column D	16000, n=8
						Difference: Actual	6850
						Difference: Hodges-Lehmann	5300

## Sheet: 1E
	Raw data
	3 wpi		4 wpi
Experimental replicate	WT	KO	WT	KO
114	2700					Table Analyzed	3w 114_116_4w_109_111
114	4400
114	3100					Column B	KO
114	3400					vs.	vs.
114	3700					Column A	WT
114		7000
114		5100				Mann Whitney test
114		6200				P value	0.0119
114		4600				Exact or approximate P value?	Exact
114		6800				P value summary	*
116	180					Significantly different (P < 0.05)?	Yes
116	620					One- or two-tailed P value?	Two-tailed
116	900					Sum of ranks in column A,B	72.50 , 137.5
116	980					Mann-Whitney U	17.5
116	240
116						Difference between medians
116		2460				Median of column A	1840, n=10
116		6733.33				Median of column B	5433, n=10
116		5766.67				Difference: Actual	3593
116		620				Difference: Hodges-Lehmann	2917
116		1260
109				1160
109				1620		Table Analyzed	3w 114_116_4w_109_111
109				54000
109				1880		Column D	KO
109				1860		vs.	vs.
109				60		Column C	WT
109				820
109				360		Mann Whitney test
109				460		P value	0.0035
109				2800		Exact or approximate P value?	Exact
109			100			P value summary	**
109			140			Significantly different (P < 0.05)?	Yes
109			60			One- or two-tailed P value?	Two-tailed
109			560			Sum of ranks in column C,D	172 , 356
109			1480			Mann-Whitney U	52
109			480
109			520			Difference between medians
109			320			Median of column C	320.0, n=15
109			780			Median of column D	1140, n=17
109			80			Difference: Actual	820
111				460		Difference: Hodges-Lehmann	720
111				120
111				600
111				4200
111				1140
111				940
111				1780
111			20
111			660
111			200
111			120
111			500

## Sheet: 2B
Raw data
Experimental replicate	117	117	117	122	122	122	122	122	122	122	122	122	122	122	122	117	117	117
	WT	WT	WT	WT	WT	WT	WT	WT	WT	KO	KO	KO	KO	KO	KO	WT uninfected	WT uninfected	WT uninfected		Table Analyzed	#CD45_24h_EU117_122
CD45+	25969	28698	14374	28631	7573	31878	16803	7813	4527	31437	21206	13230	21416	18191	6138	3457	5171	2906							Below threshold?	P value	Mean rank of WT	Mean rank of WT uninfected	Mean rank diff.	Mann-Whitney U	Adjusted P Value
PMNs	2142	1969	623	1977	546	2582	1170	528	412	1021	1404	973	1163	720	255	333	286	206		Column A	WT			CD45+	No	0.018182	7.889	2.333	5.556	1	0.061927
DCs	2235	1863	1412	2474	489	1905	1162	542	364	2435	2009	1360	1632	1541	466	849	1288	481		vs.	vs.			PMNs	No	0.009091	8	2	6	0	0.061927
Monos	8234	10848	4653	2937	599	4432	2140	855	398	4769	3646	1440	3497	2944	547	141	232	146		Column C	WT uninfected			DCs	No	0.372727	7.111	4.667	2.444	8	0.374463
Macs	1916	1333	1093	9933	2279	11149	5672	2365	1412	10466	6612	4556	7057	6225	1933	868	992	670						Monos	No	0.009091	8	2	6	0	0.061927
B cells	119	177	129	84	33	130	43	22	14	44	40	26	43	41	14	20	25	42		Test details				Macs	No	0.009091	8	2	6	0	0.061927
T cells	3520	3494	2193	4043	1630	4645	2566	1495	883	3849	1893	1653	2441	1796	1079	230	479	395		Test name	Mann-Whitney test			B cells	No	0.209091	7.333	4	3.333	6	0.374463
																				Comparison for each test	Compare ranks			T cells	No	0.009091	8	2	6	0	0.061927
																				Multiple comparisons	Set P value threshold
																				Method	Holm-Šídák method
																				Alpha	0.05
																				Number of tests performed	7
																				Number of rows omitted	0
																				Table Analyzed	#CD45_24h_EU117_122
																									Below threshold?	P value	Mean rank of WT	Mean rank of WT uninfected	Mean rank diff.	Mann-Whitney U	Adjusted P Value
																				Column B	KO			CD45+	No	0.02381	6.5	2	4.5	0	0.155223
																				vs.	vs.			PMNs	No	0.095238	6.167	2.667	3.5	2	0.259367
																				Column C	WT uninfected			DCs	No	0.166667	6	3	3	3	0.305556
																								Monos	No	0.02381	6.5	2	4.5	0	0.155223
																				Test details				Macs	No	0.02381	6.5	2	4.5	0	0.155223
																				Test name	Mann-Whitney test			B cells	No	0.547619	5.5	4	1.5	6	0.547619
																				Comparison for each test	Compare ranks			T cells	No	0.02381	6.5	2	4.5	0	0.155223
																				Multiple comparisons	Set P value threshold
																				Method	Holm-Šídák method
																				Alpha	0.05
																				Number of tests performed	7
																				Number of rows omitted	0
																				Table Analyzed	#CD45_24h_EU117_122
																				Column B	KO				Below threshold?	P value	Mean rank of KO	Mean rank of WT uninfected	Mean rank diff.	Mann-Whitney U	Adjusted P Value
																				vs.	vs.			CD45+	No	0.02381	6.5	2	4.5	0	0.155223
																				Column C	WT uninfected			PMNs	No	0.095238	6.167	2.667	3.5	2	0.259367
																								DCs	No	0.166667	6	3	3	3	0.305556
																				Test details				Monos	No	0.02381	6.5	2	4.5	0	0.155223
																				Test name	Mann-Whitney test			Macs	No	0.02381	6.5	2	4.5	0	0.155223
																				Comparison for each test	Compare ranks			B cells	No	0.547619	5.5	4	1.5	6	0.547619
																				Multiple comparisons	Set P value threshold			T cells	No	0.02381	6.5	2	4.5	0	0.155223
																				Method	Holm-Šídák method
																				Alpha	0.05
																				Number of tests performed	7
																				Number of rows omitted	0

## Sheet: 2C
Raw data
Experimental replicate	117	117	117	122	122	122	122	122	122	122	122	122	122	122	122
	WT	WT	WT	WT	WT	WT	WT	WT	WT	KO	KO	KO	KO	KO	KO
PMNs	8.2	6.9	4.3	6.9	7.2	8.1	7	6.8	9.1	3.2	6.6	7.4	5.4	4	4.2		Table Analyzed	%CD45_24h_no uninfected_EU117_122
DCs	8.6	6.5	9.8	8.6	6.5	6	6.9	6.9	8	7.7	9.5	10.3	7.6	8.5	7.6								Below threshold?	P value	Mean rank of WT	Mean rank of KO	Mean rank diff.	Mann-Whitney U	Adjusted P Value
Monos	31.7	37.8	32.4	10.3	7.9	13.9	12.7	10.9	8.8	15.2	17.2	10.9	16.3	16.2	8.9		Column A	WT				PMNs	No	0.023377	10.11	4.833	5.278	8	0.094143
Macs	7.4	4.6	7.6	34.7	30.1	35	33.8	30.3	31.2	33.3	31.2	34.4	33	34.2	31.5		vs.	vs.				DCs	No	0.209391	6.778	9.833	-3.056	16	0.505819
B cells	0.5	0.6	0.9	0.3	0.4	0.4	0.3	0.3	0.3	0.1	0.2	0.2	0.2	0.2	0.2		Column B	KO				Monos	No	0.798601	7.722	8.417	-0.6944	24.5	0.798601
T cells	13.6	12.2	15.3	14.1	21.5	14.6	15.3	19.1	19.5	12.2	8.9	12.5	11.4	9.9	17.6							Macs	No	0.235964	6.833	9.75	-2.917	16.5	0.505819
																	Test details					B cells	Yes	0.0002	11	3.5	7.5	0	0.001198
																	Test name	Mann-Whitney test				T cells	No	0.01958	10.17	4.75	5.417	7.5	0.094143
																	Comparison for each test	Compare ranks
																	Multiple comparisons	Set P value threshold
																	Method	Holm-Šídák method
																	Alpha	0.05
																	Number of tests performed	6
																	Number of rows omitted	0

## Sheet: 2E
Raw data	% of CD45+ cells
	WT					Nur77-KO
Monos	69	70	76	64	55	85	70	84	65	60
DCs	2	4	1	3	5	1	4	1	6	7
Macs	26	22	16	22	27	12	17	12	21	26
PMNs	3	5	7	11	13	2	9	3	9	7

## Sheet: 2F
Raw data	117	117	117	122	122	122	122	122		122	122	122	122	122
	WT	WT	WT	WT	WT	WT	WT	WT		KO	KO	KO	KO	KO
PMNs	16.4	21.6	21.5	4.3	4.3	8.5	19	27.9		5.8	20.2	2.7	25.5	28.2		Table Analyzed	CD45 %of parent UPEC+_24h
Monos	17.8	25.7	22.5	63.5	53.9	56.8	60.4	73		47.5	57	49.2	61	58.6							Below threshold?	P value	Mean rank of WT	Mean rank of KO	Mean rank diff.	Mann-Whitney U	Adjusted P Value
Macs	4.3	8.4	7.7	7	4.4	4.6	7.7	13.2		3	7.5	2.2	9.6	12.2		Column A	WT			PMNs	No	0.800311	6.75	7.4	-0.65	18	0.992037
DCs	0.8	2.4	3.6	2.6	3.4	2.3	6	11		1	6.4	0.7	11.5	13.2		vs.	vs.			Monos	No	0.832945	6.75	7.4	-0.65	18	0.992037
																Column B	KO			Macs	No	0.804973	7.25	6.6	0.65	18	0.992037
																				DCs	No	0.621601	6.5	7.8	-1.3	16	0.979498
																Test details
																Test name	Mann-Whitney test
																Comparison for each test	Compare ranks
																Multiple comparisons	Set P value threshold
																Method	Holm-Šídák method
																Alpha	0.05
																Number of tests performed	4
																Number of rows omitted	0

## Sheet: 2H
Experimentla replicate	98	98	98	98	98	105	105	105	105	105	105	98	98	98	98	98	105	105	105	105	105	99	99	99	99	99	103	103	103	103	103
	WT	WT	WT*	WT	WT	WT	WT*	WT	WT	WT	WT*	KO	KO	KO	KO	KO	KO	KO	KO	KO	KO	WT uninfected	WT uninfected	WT uninfected	WT uninfected	WT uninfected	WT uninfected	WT uninfected	WT uninfected	WT uninfected	WT uninfected
CD45+	230	215	1515*	192	142	202	100*	142	149	120	728*	301	171	358	147	590	127	221	230	167	382	410	352.5	217.5	330	492.5	184	619	289	809	112
PMNs	3	1	920*	8	1	3	10*	3	2	3	169*	7	4	10	3	8	2	13	13	4	3	2.5	5	1	1	1	6	17	19	35	3
Eosinophils	7	5	25*	14	4	1	1*	2	2	2	3*	8	3	20	4	7	1	3	3	2	6	5	5	1	10	7.5	4	7	5	3	4
DCs	4	10	9*	1	2	3	1*	1	2	2	20*	15	3	5	3	45	1	3	2	2	3	5	10	5	12.5	7.5	1	3	1	3	1
Monos	3	19	6*	6	3	2	10*	2	2	4	18*	15	9	20	6	38	5	3	6	4	5	5	5	1	5	2.5	1	1	3	1	1
Macs	11	22	29*	12	13	6	14*	6	4	5	34*	17	9	55	12	45	3	5	5	6	10	40	27.5	22.5	17.5	27.5	2	5	3	3	1
B cells	43	16	20*	10	13	62	14*	30	79	43	82*	46	29	25	18	48	34	68	98	41	162	5	10	7.5	10	5	57	320	88	407	30
T cells	89	62	368*	65	28	73	21*	45	25	30	312*	108	59	106	39	196	27	51	61	42	85	100	75	47.5	57.5	107.5	60	168	97	218	38
NK cells	8	33	11*	16	20	30	14*	33	16	15	40*	24	25	35	22	126	36	46	15	39	65	62.5	40	12.5	50	40	8.8	1.3	1	2.3	5.9
WT* mice excluded because still had UPEC bacteriuria 4 wpi. Analysis was performed on mice with only UPEC reservoirs, not those that failed to clear the initial infection
Table Analyzed	#CD45_4w_EU98_105											Table Analyzed	#CD45_4w_EU98_105
Column A	WT			Below threshold?	P value	Mean rank of WT	Mean rank of KO	Mean rank diff.	Mann-Whitney U	Adjusted P Value		Column A	WT
vs.	vs.		CD45+	No	0.105672	7.188	11.35	-4.163	21.5	0.488341		vs.	vs.			Below threshold?	P value	Mean rank of WT	Mean rank of WT uninfected	Mean rank diff.	Mann-Whitney U	Adjusted P Value
Column B	KO		PMNs	No	0.023013	6.375	12	-5.625	15	0.18904		Column C	WT uninfected		CD45+	No	0.014854	6.125	12.2	-6.075	13	0.126016
			Eosinophils	No	0.552402	8.625	10.2	-1.575	33	0.799656					PMNs	No	0.450866	8.375	10.4	-2.025	31	0.9314
Test details			DCs	No	0.262512	7.875	10.8	-2.925	27	0.78184		Test details			Eosinophils	No	0.366767	8.188	10.55	-2.363	29.5	0.9314
Test name	Mann-Whitney test		Monos	No	0.026692	6.438	11.95	-5.513	15.5	0.194619		Test name	Mann-Whitney test		DCs	No	0.360186	8.188	10.55	-2.363	29.5	0.9314
Comparison for each test	Compare ranks		Macs	No	0.845765	9.188	9.75	-0.5625	37.5	0.845765		Comparison for each test	Compare ranks		Monos	No	0.192788	11.38	8	3.375	25	0.776687
Multiple comparisons	Set P value threshold		B cells	No	0.304059	8	10.7	-2.7	28	0.78184		Multiple comparisons	Set P value threshold		Macs	No	0.982358	9.438	9.55	-0.1125	39.5	0.982358
Method	Holm-Šídák method		T cells	No	0.408245	8.25	10.5	-2.25	30	0.792783		Method	Holm-Šídák method		B cells	No	0.64987	10.19	8.95	1.238	34.5	0.944122
Alpha	0.05		NK cells	No	0.028132	6.438	11.95	-5.513	15.5	0.194619		Alpha	0.05		T cells	No	0.054527	6.75	11.7	-4.95	18	0.361454
															NK cells	No	0.617693	10.25	8.9	1.35	34	0.944122
Number of tests performed	9											Number of tests performed	9
Number of rows omitted	0											Number of rows omitted	0

## Sheet: 2I
Raw data
Experimental replicate	98	98	98	98	98	105	105	105	105	105	105	98	98	98	98	98	105	105	105	105	105
	WT	WT	WT *	WT	WT	WT	WT *	WT	WT	WT	WT *	KO	KO	KO	KO	KO	KO	KO	KO	KO	KO
PMNs	1.4	0.6	60.8*	4.3	0.4	1.6	10.3*	1.9	1.6	2.5	23.2*	2.4	2.3	2.8	2	1.3	1.8	5.7	5.6	2.3	0.9
Eosinophils	3	2.3	1.6*	7.5	2.6	0.7	0*	1.1	1.1	1.6	0.4*	2.8	1.9	5.6	2.7	1.2	1.1	1.3	1.4	1.1	1.5
DCs	1.6	4.8	0.6*	0.7	1.4	1.4	0*	1	1.2	1.3	2.7*	4.9	2	1.4	2.2	7.7	1	1.4	0.8	1.3	0.7
Monos	1.2	8.8	0.4*	3.2	1.9	1.1	10.3*	1.4	1.3	3.3	2.4*	5	5	5.6	4	6.4	3.8	1.6	2.7	2.4	1.4
Macs	4.6	10.4	1.9*	6.1	9.2	2.8	13.8*	3.9	2.6	4.3	4.7*	5.8	5.1	15.5	8.1	7.7	2.4	2.1	2.1	3.8	2.7
B cells	18.7	7.4	1.3*	5.5	8.9	30.8	13.8*	20.9	52.8	35.5	11.3*	15.3	16.9	7	12.5	8.1	20.8	23.2	26.5	25.2	22.1
T cells	38.6	29	24.3*	34.1	19.6	36.2	20.7*	31.6	17.1	25.1	42.8*	35.8	34.4	29.6	26.2	33.2	26.4	30.6	42.7	24.3	42.4
NK cells	3.4	15.1	0.7*	8.5	13.9	14.6	13.8*	23	10.5	12.8	5.5*	7.8	14.6	9.9	15.3	21.3	28.1	20.7	6.7	23.5	17.1
WT* mice excluded because still had UPEC bacteriuria 4 wpi. Analysis was performed on mice with only UPEC reservoirs, not those that failed to clear the initial infection
Table Analyzed	%CD45 WT vs KO QIR Bladder_4w_24hcelltypematch
Column A	WT QIR			Below threshold?	P value	Mean rank of WT QIR	Mean rank of KO QIR	Mean rank diff.	Mann-Whitney U	Adjusted P Value
vs.	vs.		PMNs	No	0.165455	7.5	11.1	-3.6	24	0.718067
Column B	KO QIR		Eosinophils	No	0.948809	9.625	9.4	0.225	39	0.960893
			DCs	No	0.586224	8.688	10.15	-1.463	33.5	0.960893
Test details			Monos	No	0.08707	7.063	11.45	-4.388	20.5	0.517496
Test name	Mann-Whitney test		Macs	No	0.555304	10.38	8.8	1.575	33	0.960893
Comparison for each test	Compare ranks		B cells	No	0.761826	10	9.1	0.9	36	0.960893
Multiple comparisons	Set P value threshold		T cells	No	0.459756	8.375	10.4	-2.025	31	0.95398
Method	Holm-Šídák method		NK cells	No	0.246172	7.813	10.85	-3.038	26.5	0.816501
Alpha	0.05
Number of tests performed	8
Number of rows omitted	0

[truncated: 40 more sheets: 2J, 2K, 2L, 2M, 3B, 4B, 4D, 5B, 5D, 6B, 6C, 6E, 7B, 7C, 7D, 7F, S2A, S2B, S2C, S3B …]
